# Supplementary material for: Diversity–Elevation Relationships of Vascular Plants in Austral Temperate Ecosystems Are Strata Dependent
Source: Ecol Evol. 2025 Dec 19;15(12):e72515. doi: 10.1002/ece3.72515 (PMC12715418; doi:10.1002/ece3.72515)
Supplement: Supplementary file 1 — Appendix S1: ece372515‐sup‐0001‐AppendixS1.zip. [file ECE3-15-e72515-s001.zip]

Archive with 4 entries (4 files):
- PLOT_COMMUNITY.csv
- PLOT_LIST.csv
- SPP_LIST.csv
- suppl_file.docx
