# Supplementary material for: Diversity–Elevation Relationships of Vascular Plants in Austral Temperate Ecosystems Are Strata Dependent
Source: Ecol Evol. 2025 Dec 19;15(12):e72515. doi: 10.1002/ece3.72515 (PMC12715418; doi:10.1002/ece3.72515)
Supplement: Supplementary file 1 — Appendix S1: ece372515‐sup‐0001‐AppendixS1.zip. [file ECE3-15-e72515-s001.zip › PLOT_COMMUNITY.csv]

LOCATION_NUMERIC	PLOT_CODE_NUM	PLOT_SIZE	SPP_CODE_6LET	ABUNDANCE
1	1	400	NOT_NIT	13
1	1	400	POD_NUB	20
1	1	400	DES_FUL	22
1	1	400	RAU_LAE	4
1	1	400	GAU_PHI	20
1	1	400	EMB_COC	1
1	1	400	MYR_CHR	25
1	1	400	FUC_MAG	4
1	1	400	DRI_AND	6
1	1	400	LAU_PHI	1
1	1	400	LUM_API	1
1	1	400	AZA_LAN	2
1	1	400	NOT_BET	3
1	2	4	AST_OVA	9
1	2	4	NOT_NIT	11
1	2	4	POD_NUB	8
1	2	4	DES_FUL	3
1	2	4	RAU_LAE	1
1	2	4	HYM_PEC	8
1	2	4	ESC_LEU	1
1	2	4	STI_QUA	29
1	2	4	HYM_TOR	11
1	2	4	MYR_PLA	1
1	2	4	GAU_PHI	5
1	2	4	PHI_MAG	10
1	2	4	BLE_MAG	1
1	2	4	CHU_MON	10
1	2	4	NER_GRA	3
1	2	4	MYR_CHR	4
2	3	400	GAU_PHI	15
2	3	400	MYR_CHR	8
2	3	400	ESC_LEU	2
2	3	400	NOT_BET	35
2	3	400	POD_NUB	10
2	3	400	DES_FUL	7
2	3	400	LAU_PHI	1
2	3	400	AZA_LAN	3
2	3	400	FIT_CUP	2
2	4	4	BLE_MAG	5
2	4	4	CHU_MON	22
2	4	4	STI_QUA	14
2	4	4	AST_OVA	33
2	4	4	PHI_MAG	3
2	4	4	GAU_PHI	4
2	4	4	HYM_POO	8
2	4	4	MYR_CHR	9
2	4	4	NOT_BET	1
2	4	4	DRI_AND	6
2	4	4	GRE_LAN	1
2	4	4	EMB_COC	3
3	5	400	BLE_MAG	2
3	5	400	POD_NUB	21
3	5	400	MYR_CHR	12
3	5	400	LAU_PHI	6
3	5	400	NOT_NIT	41
3	5	400	DRI_WIN	3
3	5	400	GAU_PHI	2
3	5	400	DES_FUL	5
3	5	400	LOP_QUA	13
3	5	400	AZA_LAN	6
3	5	400	MAY_MAG	2
3	5	400	ESC_LEU	1
3	5	400	EMB_COC	1
3	5	400	LUM_API	1
3	6	4	AST_OVA	30
3	6	4	LUZ_MAR	10
3	6	4	NER_GRA	18
3	6	4	CHU_MON	12
3	6	4	STI_QUA	35
3	6	4	HYM_DEN	4
3	6	4	BLE_MAG	5
3	6	4	POD_NUB	2
3	6	4	MYR_CHR	2
3	6	4	PHI_MAG	11
3	6	4	MIT_COC	1
3	6	4	LAU_PHI	1
3	6	4	NOT_NIT	1
3	6	4	HYM_PEC	1
4	7	400	POD_NUB	11
4	7	400	DES_FUL	16
4	7	400	MYR_CHR	5
4	7	400	GAU_PHI	5
4	7	400	NOT_BET	9
4	7	400	FIT_CUP	1
4	7	400	LAU_PHI	2
4	7	400	EMB_COC	2
4	7	400	MAY_MAG	1
4	7	400	AZA_LAN	3
4	7	400	ESC_LEU	2
4	8	4	CHU_MON	7
4	8	4	DES_FUL	1
4	8	4	MYR_CHR	1
4	8	4	AST_OVA	32
4	8	4	PHI_MAG	17
4	8	4	BLE_MAG	2
4	8	4	STI_QUA	11
4	8	4	DRI_AND	14
5	9	400	GAU_PHI	33
5	9	400	DES_FUL	5
5	9	400	NOT_BET	157
5	9	400	NOT_PUM	1
5	9	400	EMB_COC	25
5	10	4	BER_ILI	2
5	10	4	AST_OVA	28
5	10	4	BLE_MAG	6
5	10	4	SEN_ACA	1
5	10	4	GAU_PHI	9
5	10	4	PHI_MAG	2
5	10	4	DES_FUL	8
5	10	4	NOT_BET	3
5	10	4	DRI_AND	19
5	10	4	CHU_MON	11
5	10	4	GAU_MUC	4
5	10	4	EMB_COC	3
5	10	4	VIO_REI	3
6	11	400	AMO_LUM	14
6	11	400	EUC_COR	37
6	11	400	DRI_WIN	1
6	11	400	LAU_PHI	23
6	11	400	MYR_PLA	6
6	11	400	CAL_PAN	3
6	11	400	LUM_CHE	3
6	11	400	LOM_FER	2
6	11	400	CHU_CUL	1
6	11	400	LOP_QUA	5
6	11	400	FUC_MAG	1
6	11	400	LUM_API	7
6	12	4	AMO_LUM	64
6	12	4	DRI_WIN	1
6	12	4	MYR_PLA	1
6	12	4	LOM_FER	2
6	12	4	HYM_PEC	6
6	12	4	MEG_SPE	1
6	12	4	LOP_QUA	1
7	13	400	LOM_FER	4
7	13	400	LUM_API	69
7	13	400	EUC_COR	11
7	13	400	LAU_PHI	39
7	13	400	CAL_PAN	27
7	13	400	CHU_CUL	4
7	13	400	FUC_MAG	2
7	13	400	CRI_HOO	19
7	13	400	EMB_COC	7
7	13	400	WEI_TRI	3
7	13	400	MYR_PLA	1
7	13	400	NOT_NIT	6
7	13	400	LOP_QUA	1
7	14	4	LOM_FER	2
7	14	4	AST_OVA	14
7	14	4	LUZ_MAR	9
7	14	4	LUM_API	52
7	14	4	LAU_PHI	2
7	14	4	CAL_PAN	1
7	14	4	MIT_COC	2
7	14	4	HYM_PEC	4
7	14	4	PHI_MAG	26
7	14	4	HYM_PLI	13
8	15	400	NOT_PUM	39
8	15	400	NOT_BET	18
8	15	400	BER_ILI	1
8	16	4	BLE_MIC	8
8	16	4	AST_OVA	26
8	16	4	VAL_LAP	65
8	16	4	VIO_REI	18
8	16	4	LUZ_MAR	10
8	16	4	LAG_HAR	63
8	16	4	MAY_DIS	18
8	16	4	DRI_AND	13
8	16	4	SEN_ACA	9
8	16	4	NOT_PUM	17
8	16	4	HYM_PEL	12
8	16	4	BLE_MAG	1
8	16	4	GRE_LAN	1
8	16	4	CHU_MON	6
8	16	4	GAU_PHI	1
8	16	4	BER_ILI	15
8	16	4	RUB_GEO	2
9	17	400	GAU_MUC	37
9	17	400	DES_FUL	11
9	17	400	EMB_COC	24
9	17	400	BER_ILI	1
9	17	400	NOT_BET	116
9	17	400	FIT_CUP	5
9	17	400	POD_NUB	3
9	18	4	BLE_MAG	9
9	18	4	CHU_MON	4
9	18	4	DRI_AND	14
9	18	4	AST_OVA	11
9	18	4	GAU_MUC	7
9	18	4	PHI_MAG	11
9	18	4	DES_FUL	16
9	18	4	HYM_PEL	18
9	18	4	EMB_COC	1
9	18	4	BER_ILI	2
9	18	4	LUZ_MAR	2
10	19	400	DRI_AND	4
10	19	400	NOT_PUM	64
10	19	400	NOT_BET	4
10	19	400	ESC_ALP	1
10	19	400	GAU_MUC	8
10	20	4	DRI_AND	15
10	20	4	GUN_MAG	29
10	20	4	CHU_MON	14
10	20	4	VAL_LAP	27
10	20	4	AST_OVA	16
10	20	4	GRE_LAN	1
10	20	4	NOT_PUM	15
10	20	4	VIO_REI	19
10	20	4	SEN_ACA	6
10	20	4	POD_NUB	1
10	20	4	BLE_MAG	4
10	20	4	LUZ_MAR	4
10	20	4	LAG_HAR	19
10	20	4	ACA_OVA	3
10	20	4	LYC_CON	7
10	20	4	RUB_GEO	6
11	21	400	ESC_ALP	45
11	21	400	NOT_PUM	228
11	22	4	GUN_MAG	31
11	22	4	ESC_ALP	11
11	22	4	DRI_AND	1
11	22	4	VAL_LAP	37
11	22	4	VIO_REI	26
11	22	4	GAU_PUM	12
11	22	4	SEN_ACA	22
11	22	4	ACA_OVA	5
11	22	4	NOT_PUM	8
11	22	4	RUB_GEO	22
11	22	4	GAV_LUT	2
11	22	4	MAY_DIS	4
11	22	4	LAG_HAR	10
11	22	4	BER_MIC	3
12	23	400	NOT_PUM	117
12	23	400	ESC_ALP	18
12	23	400	NOT_BET	1
12	24	4	NOT_PUM	9
12	24	4	GUN_MAG	60
12	24	4	VAL_LAP	38
12	24	4	SEN_ACA	36
12	24	4	GAU_PUM	13
12	24	4	ESC_ALP	13
12	24	4	COD_LES	14
12	24	4	VIO_REI	21
12	24	4	ACA_OVA	7
12	24	4	POD_NUB	1
12	24	4	RUB_GEO	7
13	25	400	NOT_PUM	238
13	25	400	ESC_ALP	9
13	26	4	ESC_ALP	6
13	26	4	VAL_LAP	37
13	26	4	ACA_OVA	14
13	26	4	RUB_GEO	22
13	26	4	SEN_ACA	5
13	26	4	GAU_PUM	16
13	26	4	EMP_RUB	4
13	26	4	HYM_TOR	3
14	27	400	AMO_LUM	106
14	27	400	MYR_PLA	13
14	27	400	AZA_LAN	4
14	27	400	LOP_QUA	8
14	27	400	CHU_CUL	12
14	27	400	FUC_MAG	37
14	27	400	RIB_MAG	1
14	27	400	BER_MIC	3
14	27	400	DAS_DIA	1
14	27	400	LAU_PHI	2
14	27	400	BER_ILI	2
14	27	400	NOT_NIT	4
14	27	400	ESC_RUB	3
14	28	4	VAL_LAP	10
14	28	4	AMO_LUM	11
14	28	4	DYS_GLE	101
14	28	4	NER_GRA	36
14	28	4	BLE_PEN	30
14	28	4	GUN_MAG	54
14	28	4	ACA_OVA	5
15	29	400	AMO_LUM	122
15	29	400	LAU_PHI	17
15	29	400	MYR_PLA	33
15	29	400	RHA_SPI	1
15	29	400	CHU_CUL	17
15	29	400	NOT_NIT	3
15	29	400	BER_ILI	1
15	29	400	LOP_QUA	25
15	29	400	AZA_LAN	3
15	29	400	FUC_MAG	10
15	29	400	DAS_DIA	1
15	30	4	BLE_PEN	22
15	30	4	NER_GRA	23
15	30	4	GUN_MAG	11
15	30	4	AMO_LUM	38
15	30	4	MYR_PLA	7
15	30	4	MIT_COC	5
15	30	4	HYM_UMB	2
15	30	4	MEG_SPE	1
16	31	400	NOT_PUM	197
16	31	400	ESC_ALP	12
16	31	400	DRI_AND	1
16	32	4	NOT_PUM	17
16	32	4	RUB_GEO	13
16	32	4	VIO_REI	22
16	32	4	ACA_OVA	2
16	32	4	VAL_FON	8
16	32	4	ESC_ALP	2
16	32	4	PER_PED	2
16	32	4	LAG_HAR	31
16	32	4	GAU_PUM	4
16	32	4	HYM_TOR	4
16	32	4	SEN_ACA	3
16	32	4	GUN_MAG	1
16	32	4	MAY_DIS	13
17	33	400	NA	NA
17	34	4	GAU_PUM	15
17	34	4	SEN_TRF	221
17	34	4	LYC_CON	28
17	34	4	BAC_MAG	14
17	34	4	EMP_RUB	7
17	34	4	GAM_AND	20
17	34	4	EUP_FLA	11
17	34	4	HYP_NA	1
17	34	4	SEN_TRO	11
17	34	4	VIO_REI	1
17	34	4	TRI_AUS	4
17	34	4	OXY_AND	17
17	34	4	BEL_CHI	8
17	34	4	PER_PED	53
17	34	4	AZO_RAN	3
18	35	400	NA	NA
18	36	4	GAU_PUM	16
18	36	4	SEN_TRF	77
18	36	4	LYC_CON	16
18	36	4	BAC_MAG	7
18	36	4	EMP_RUB	10
18	36	4	GAM_AND	10
18	36	4	EUP_FLA	4
18	36	4	VIO_REI	2
18	36	4	OXY_AND	12
18	36	4	BEL_CHI	10
18	36	4	PER_PED	75
18	36	4	SEN_TRO	15
18	36	4	AZO_RAN	7
18	36	4	POA_ALO	2
18	36	4	SEN_POR	1
18	36	4	ACA_ANT	2
18	36	4	VAL_FON	28
19	37	400	NA	NA
19	38	4	GAU_PUM	8
19	38	4	SEN_BIP	3
19	38	4	BAC_MAG	3
19	38	4	SEN_POR	1
20	39	400	NA	NA
20	40	4	GAU_PUM	9
20	40	4	POA_ALO	7
20	40	4	BAC_MAG	4
20	40	4	ACA_ANT	7
20	40	4	PER_PED	12
20	40	4	BEL_CHI	4
20	40	4	EMP_RUB	4
20	40	4	VIO_REI	12
20	40	4	VAL_FON	21
20	40	4	SEN_TRF	21
20	40	4	SEN_TRO	1
20	40	4	SEN_NA	1
20	40	4	OUR_BRE	1
21	41	400	NA	NA
21	42	4	GAU_PUM	3
21	42	4	NAS_DEN	2
21	42	4	SEN_BIP	2
22	43	400	NA	NA
22	44	4	SEN_BIP	4
22	44	4	POA_ALO	1
23	45	400	AMO_LUM	29
23	45	400	LAU_PHI	33
23	45	400	RAU_LAE	1
23	45	400	AZA_LAN	4
23	45	400	CHU_CUL	6
23	45	400	FUC_MAG	9
23	45	400	NOT_NIT	8
23	45	400	LOP_QUA	6
23	45	400	MYR_PLA	13
23	45	400	DRI_WIN	3
23	46	4	AMO_LUM	26
23	46	4	GRI_RUS	2
23	46	4	CAL_PAN	2
23	46	4	LAU_PHI	3
23	46	4	NER_GRA	16
23	46	4	RAU_LAE	1
23	46	4	LOP_QUA	3
23	46	4	MYR_PLA	31
23	46	4	DYS_GLE	2
23	46	4	AST_OVA	4
24	47	400	AMO_LUM	10
24	47	400	LAU_PHI	5
24	47	400	CHU_CUL	33
24	47	400	CAL_PAN	17
24	47	400	LOP_QUA	24
24	47	400	FUC_MAG	3
24	47	400	EMB_COC	1
24	48	4	AMO_LUM	13
24	48	4	MYR_PLA	1
24	48	4	LAU_PHI	2
24	48	4	LUZ_MAR	4
24	48	4	MIT_COC	4
24	48	4	ASP_DAR	1
24	48	4	HYM_DEN	3
24	48	4	LUZ_RAD	12
25	49	400	NOT_PUM	154
25	49	400	NOT_ANT	36
25	49	400	ESC_ALP	13
25	50	4	NOT_PUM	18
25	50	4	EMP_RUB	17
25	50	4	SEN_TRO	4
25	50	4	PER_PED	30
25	50	4	GAU_PUM	18
25	50	4	GUN_MAG	24
25	50	4	VAL_LAP	26
25	50	4	ESC_ALP	2
25	50	4	VIO_REI	28
25	50	4	RUB_GEO	6
25	50	4	DRI_AND	1
26	51	400	NOT_PUM	146
26	51	400	NOT_ANT	26
26	51	400	ESC_ALP	1
26	52	4	NOT_PUM	6
26	52	4	ESC_ALP	1
26	52	4	GAU_PUM	24
26	52	4	EMP_RUB	12
26	52	4	VAL_FON	18
26	52	4	SEN_TRO	3
26	52	4	LYC_CON	1
26	52	4	AZO_RAN	10
26	52	4	ACA_OVA	3
26	52	4	VIO_REI	56
26	52	4	GUN_MAG	4
26	52	4	MAY_DIS	1
26	52	4	LAG_HAR	1
27	53	400	NOT_PUM	69
27	53	400	ESC_ALP	47
27	53	400	DRI_AND	1
27	53	400	NOT_BET	1
27	54	4	NOT_PUM	24
27	54	4	ESC_ALP	7
27	54	4	GUN_MAG	55
27	54	4	VAL_LAP	138
27	54	4	SEN_ACA	54
27	54	4	ACA_OVA	27
27	54	4	MAY_DIS	5
27	54	4	DRI_AND	2
27	54	4	VIO_REI	56
27	54	4	COD_LES	3
27	54	4	VAL_FON	58
27	54	4	OXA_VAL	5
27	54	4	LAG_HAR	24
28	55	400	NOT_BET	25
28	55	400	NOT_PUM	10
28	55	400	ESC_ALP	6
28	56	4	NOT_BET	3
28	56	4	VAL_LAP	33
28	56	4	SEN_ACA	12
28	56	4	GUN_MAG	7
28	56	4	CHU_MON	28
28	56	4	VIO_REI	12
28	56	4	ACA_OVA	8
28	56	4	MAY_DIS	1
28	56	4	LAG_HAR	2
28	56	4	DRI_AND	10
28	56	4	LUZ_MAR	9
28	56	4	GAU_MUC	4
28	56	4	HYM_PEL	6
29	57	400	NA	NA
29	58	4	NAS_DEN	9
29	58	4	GAU_PUM	15
29	58	4	POA_ALO	12
29	58	4	HYP_NA	2
29	58	4	SEN_POR	2
29	58	4	EMP_RUB	1
29	58	4	ACA_ANT	2
30	59	400	NA	NA
30	60	4	EMP_RUB	16
30	60	4	GAU_PUM	84
30	60	4	VAL_FON	459
30	60	4	POA_ALO	30
30	60	4	SEN_TRF	70
30	60	4	PER_PED	28
30	60	4	LYC_CON	27
30	60	4	OXY_AND	51
30	60	4	EUP_FLA	47
30	60	4	SEN_TRO	20
30	60	4	BAC_MAG	1
30	60	4	TRI_AUS	8
30	60	4	GAM_AND	11
30	60	4	OUR_BRE	3
30	60	4	PIN_CHI	2
31	61	400	NA	NA
31	62	4	SEN_TRF	135
31	62	4	PER_PED	49
31	62	4	CAR_CAD	59
31	62	4	GAM_AND	21
31	62	4	OXY_AND	14
31	62	4	GAU_PUM	27
31	62	4	VAL_FON	382
31	62	4	BAC_MAG	5
31	62	4	SEN_TRO	30
31	62	4	BER_MON	3
31	62	4	EUP_FLA	23
31	62	4	PIN_CHI	2
31	62	4	EMP_RUB	6
31	62	4	HYP_NA	2
31	62	4	SEN_POR	1
31	62	4	BEL_CHI	4
32	63	400	NA	NA
32	64	4	GAU_PUM	31
32	64	4	PER_PED	49
32	64	4	EMP_RUB	8
32	64	4	ACA_ANT	19
32	64	4	POA_ALO	1
32	64	4	VAL_FON	70
32	64	4	HYP_NA	4
32	64	4	SEN_TRF	47
32	64	4	BEL_CHI	2
32	64	4	SEN_TRO	7
32	64	4	EUP_FLA	1
32	64	4	LYC_CON	6
33	65	400	NA	NA
33	66	4	PER_PED	86
33	66	4	SEN_TRF	47
33	66	4	LYC_CON	8
33	66	4	VAL_FON	278
33	66	4	ACA_ANT	4
33	66	4	GAU_PUM	21
33	66	4	EMP_RUB	6
33	66	4	EUP_FLA	6
33	66	4	VIO_REI	9
33	66	4	SEN_TRO	5
33	66	4	POA_ALO	39
33	66	4	HYP_NA	15
33	66	4	SEN_KIN	3
33	66	4	SEN_POR	1
34	67	400	NA	NA
34	68	4	PER_PED	47
34	68	4	GAU_PUM	8
34	68	4	GAM_AND	4
34	68	4	LYC_CON	5
34	68	4	CAR_CAD	6
34	68	4	POA_ALO	9
34	68	4	VAL_FON	190
34	68	4	SEN_TRF	45
34	68	4	EMP_RUB	5
34	68	4	OXY_AND	14
34	68	4	EUP_FLA	18
34	68	4	SEN_TRO	8
34	68	4	BEL_CHI	1
35	69	400	NOT_NIT	35
35	69	400	POD_NUB	9
35	69	400	DRI_WIN	5
35	69	400	DES_FUL	7
35	69	400	MYR_CHR	29
35	69	400	RAU_LAE	12
35	69	400	LOP_QUA	3
35	69	400	LAU_PHI	2
35	69	400	FUC_MAG	3
35	69	400	AZA_LAN	1
35	69	400	FIT_CUP	1
35	70	4	NOT_NIT	3
35	70	4	AST_OVA	15
35	70	4	LUZ_MAR	9
35	70	4	POD_NUB	1
35	70	4	RUB_RAD	6
35	70	4	DRI_WIN	1
35	70	4	DES_FUL	1
35	70	4	MYR_CHR	1
35	70	4	LOP_QUA	1
35	70	4	HYM_SES	9
35	70	4	CHU_MON	3
35	70	4	BLE_MAG	3
35	70	4	PHI_MAG	4
35	70	4	HYM_PEC	1
35	70	4	NER_GRA	3
35	70	4	GRI_RUS	1
36	71	400	BLE_MAG	2
36	71	400	GAU_MUC	3
36	71	400	DES_FUL	2
36	71	400	MYR_CHR	13
36	71	400	NOT_NIT	63
36	71	400	DRI_WIN	4
36	71	400	POD_NUB	5
36	71	400	AZA_LAN	10
36	71	400	AMO_LUM	2
36	71	400	RAU_LAE	9
36	71	400	FUC_MAG	9
36	71	400	LOP_QUA	2
36	71	400	GRI_RUS	3
36	71	400	LAU_PHI	6
36	72	4	CHU_MON	12
36	72	4	AST_OVA	15
36	72	4	LUZ_MAR	12
36	72	4	HYM_SES	20
36	72	4	BLE_MAG	2
36	72	4	POD_NUB	2
36	72	4	RUB_RAD	10
36	72	4	STI_QUA	5
36	72	4	ASP_DAR	4
37	73	400	NOT_NIT	47
37	73	400	GAU_MUC	11
37	73	400	DRI_WIN	44
37	73	400	POD_NUB	11
37	73	400	MYR_CHR	6
37	73	400	DES_FUL	26
37	73	400	AZA_LAN	2
37	73	400	CHU_MON	1
37	73	400	ESC_LEU	10
37	73	400	MAY_MAG	1
37	73	400	FUC_MAG	7
37	73	400	EMB_COC	2
37	73	400	RAU_LAE	1
37	73	400	NOT_BET	2
37	73	400	NOT_DOM	1
37	74	4	NOT_NIT	12
37	74	4	AST_OVA	12
37	74	4	GAU_MUC	12
37	74	4	PHI_MAG	10
37	74	4	LUZ_MAR	5
37	74	4	DRI_WIN	1
37	74	4	POD_NUB	2
37	74	4	MYR_CHR	2
37	74	4	DES_FUL	8
37	74	4	CHU_MON	5
37	74	4	FIT_CUP	3
38	75	400	DES_FUL	23
38	75	400	DRI_WIN	22
38	75	400	NOT_NIT	106
38	75	400	POD_NUB	10
38	75	400	ESC_LEU	4
38	75	400	MYR_CHR	4
38	75	400	AZA_LAN	3
38	75	400	MAY_MAG	2
38	75	400	GAU_MUC	13
38	75	400	NOT_BET	5
38	76	4	CHU_MON	13
38	76	4	AST_OVA	14
38	76	4	GRE_LAN	1
38	76	4	LUZ_RAD	3
38	76	4	DES_FUL	3
38	76	4	HYM_POO	6
38	76	4	DRI_WIN	1
38	76	4	POD_NUB	3
38	76	4	MYR_CHR	4
38	76	4	GAU_MUC	6
38	76	4	PHI_MAG	10
38	76	4	HYM_SES	22
39	77	400	CHU_CUL	43
39	77	400	LOP_QUA	10
39	77	400	NOT_NIT	10
39	77	400	LAU_PHI	11
39	77	400	AMO_LUM	10
39	77	400	FUC_MAG	4
39	78	4	MEG_SPE	1
39	78	4	LAU_PHI	4
39	78	4	MIT_COC	3
39	78	4	AMO_LUM	9
39	78	4	AST_OVA	7
39	78	4	LUZ_MAR	1
39	78	4	BLE_MAG	1
39	78	4	RAU_LAE	1
40	79	400	AMO_LUM	105
40	79	400	DRI_WIN	71
40	79	400	LAU_PHI	4
40	79	400	MYR_PLA	21
40	79	400	LOP_QUA	2
40	79	400	CHU_CUL	4
40	79	400	FUC_MAG	2
40	80	4	BLE_PEN	12
40	80	4	AMO_LUM	11
40	80	4	MYR_PLA	2
40	80	4	MIT_COC	1
41	81	400	NOT_BET	36
41	81	400	FIT_CUP	4
41	81	400	ESC_ROS	4
41	81	400	GAU_MUC	15
41	81	400	DES_FUL	3
41	81	400	BER_ILI	4
41	82	4	NOT_BET	4
41	82	4	ESC_ROS	2
41	82	4	GAU_MUC	9
41	82	4	DRI_AND	11
41	82	4	CHU_MON	9
41	82	4	GUN_MAG	15
41	82	4	VAL_LAP	10
41	82	4	SEN_ACA	6
41	82	4	LUZ_MAR	3
41	82	4	ACA_OVA	4
41	82	4	DES_FUL	1
41	82	4	LAG_HAR	1
41	82	4	BER_ILI	3
41	82	4	PHI_MAG	8
41	82	4	MAY_DIS	2
42	83	400	GAU_MUC	7
42	83	400	NOT_BET	17
42	83	400	ESC_ROS	7
42	83	400	BER_ILI	2
42	83	400	DES_FUL	1
42	83	400	NOT_ANT	11
42	83	400	NOT_PUM	2
42	84	4	CHU_MON	12
42	84	4	DRI_AND	6
42	84	4	SEN_ACA	7
42	84	4	VAL_LAP	7
42	84	4	GAU_MUC	5
42	84	4	LUZ_MAR	2
42	84	4	GUN_MAG	24
42	84	4	ESC_ROS	3
42	84	4	PHI_MAG	5
42	84	4	DES_FUL	2
42	84	4	MAY_DIS	6
42	84	4	HYM_POO	18
42	84	4	VIO_REI	3
42	84	4	ACA_OVA	2
43	85	400	NOT_BET	51
43	85	400	DES_FUL	5
43	85	400	GAU_PHI	12
43	85	400	DRI_AND	8
43	85	400	FIT_CUP	3
43	85	400	BER_ILI	3
43	85	400	DRI_WIN	2
43	85	400	NOT_PUM	4
43	85	400	ESC_LEU	3
43	86	4	CHU_MON	9
43	86	4	NOT_BET	6
43	86	4	AST_OVA	12
43	86	4	DES_FUL	4
43	86	4	GAU_PHI	5
43	86	4	DRI_AND	4
43	86	4	PHI_MAG	8
43	86	4	HYM_POO	30
43	86	4	POD_NUB	1
43	86	4	SEN_ACA	3
44	87	400	DRI_AND	7
44	87	400	GAU_PHI	9
44	87	400	NOT_BET	30
44	87	400	DES_FUL	11
44	87	400	DRI_WIN	4
44	87	400	NOT_NIT	1
44	87	400	BER_ILI	2
44	87	400	ESC_ALP	2
44	87	400	FIT_CUP	3
44	88	4	CHU_MON	8
44	88	4	DRI_AND	10
44	88	4	PHI_MAG	3
44	88	4	AST_OVA	15
44	88	4	POD_NUB	2
44	88	4	GAU_PHI	7
44	88	4	GRE_LAN	1
44	88	4	DES_FUL	9
44	88	4	HYM_POO	5
44	88	4	BLE_MAG	8
44	88	4	RAU_LAE	1
44	88	4	VAL_LAP	13
44	88	4	GUN_MAG	10
