# Supplementary material for: Diversity–Elevation Relationships of Vascular Plants in Austral Temperate Ecosystems Are Strata Dependent
Source: Ecol Evol. 2025 Dec 19;15(12):e72515. doi: 10.1002/ece3.72515 (PMC12715418; doi:10.1002/ece3.72515)
Supplement: Supplementary file 1 — Appendix S1: ece372515‐sup‐0001‐AppendixS1.zip. [file ECE3-15-e72515-s001.zip › PLOT_LIST.csv]

PLOT_CODE_ORIG	LOCATION_NUMERIC	PLOT_CODE_NUM	TRANSECT	PLOT_SIZE	COORDINATES_S	COORDINATES_W	ELEV_M	FOR_TYPE
1_800_1	1	1	1	400	-41876528	-72413694	800	OG
1_800_1	1	2	1	4	-41876528	-72413694	800	OG
1_900_1	2	3	1	400	-41876806	-72415833	900	OG
1_900_1	2	4	1	4	-41876806	-72415833	900	OG
1_800_2	3	5	1	400	-41875972	-72413389	800	OG
1_800_2	3	6	1	4	-41875972	-72413389	800	OG
1_900_2	4	7	1	400	-41876	-72415917	900	OG
1_900_2	4	8	1	4	-41876	-72415917	900	OG
1_1000_1	5	9	1	400	-41875658	-72418019	1000	OG
1_1000_1	5	10	1	4	-41875658	-72418019	1000	OG
1_300_1	6	11	1	400	-41886353	-72403286	300	SF
1_300_1	6	12	1	4	-41886353	-72403286	300	SF
1_300_2	7	13	1	400	-41883028	-7239875	300	SF
1_300_2	7	14	1	4	-41883028	-7239875	300	SF
1_1100_1	8	15	1	400	-41877444	-72420222	1100	OG
1_1100_1	8	16	1	4	-41877444	-72420222	1100	OG
1_1000_2	9	17	1	400	-41876639	-72417889	1000	OG
1_1000_2	9	18	1	4	-41876639	-72417889	1000	OG
1_1100_2	10	19	1	400	-41877028	-72420342	1100	OG
1_1100_2	10	20	1	4	-41877028	-72420342	1100	OG
1_1200_1	11	21	1	400	-41877547	-72422972	1200	OG
1_1200_1	11	22	1	4	-41877547	-72422972	1200	OG
1_1200_2	12	23	1	400	-41877103	-72422583	1200	OG
1_1200_2	12	24	1	4	-41877103	-72422583	1200	OG
1_1290_TL_1	13	25	1	400	-41877075	-72425242	1270	OG
1_1290_TL_1	13	26	1	4	-41877075	-72425242	1270	OG
1_400_1	14	27	1	400	-41886147	-72408992	400	SF
1_400_1	14	28	1	4	-41886147	-72408992	400	SF
1_400_2	15	29	1	400	-41886675	-72408519	400	SF
1_400_2	15	30	1	4	-41886675	-72408519	400	SF
1_1290_TL_2	16	31	1	400	-41875778	-72425758	1270	OG
1_1290_TL_2	16	32	1	4	-41875778	-72425758	1270	OG
1_1300_1	17	33	1	400	-41877194	-72426278	1300	AN
1_1300_1	17	34	1	4	-41877194	-72426278	1300	AN
1_1300_2	18	35	1	400	-41876175	-72426139	1300	AN
1_1300_2	18	36	1	4	-41876175	-72426139	1300	AN
1_1400_1	19	37	1	400	-41877167	-72428342	1400	AN
1_1400_1	19	38	1	4	-41877167	-72428342	1400	AN
1_1400_2	20	39	1	400	-41876103	-72428194	1400	AN
1_1400_2	20	40	1	4	-41876103	-72428194	1400	AN
1_1500_1	21	41	1	400	-41877917	-72429917	1500	AN
1_1500_1	21	42	1	4	-41877917	-72429917	1500	AN
1_1500_2	22	43	1	400	-41876944	-72430436	1500	AN
1_1500_2	22	44	1	4	-41876944	-72430436	1500	AN
2_400_1	23	45	2	400	-41902825	-72457917	400	SF
2_400_1	23	46	2	4	-41902825	-72457917	400	SF
2_400_2	24	47	2	400	-41907269	-72461008	400	SF
2_400_2	24	48	2	4	-41907269	-72461008	400	SF
2_1250_TL_1	25	49	2	400	-41886214	-72439064	1270	OG
2_1250_TL_1	25	50	2	4	-41886214	-72439064	1270	OG
2_1250_TL_2	26	51	2	400	-41886619	-72438444	1270	OG
2_1250_TL_2	26	52	2	4	-41886619	-72438444	1270	OG
2_1200_1	27	53	2	400	-41887814	-7244925	1200	OG
2_1200_1	27	54	2	4	-41887814	-7244925	1200	OG
2_1200_2	28	55	2	400	-41887631	-72439269	1200	OG
2_1200_2	28	56	2	4	-41887631	-72439269	1200	OG
2_1300_1	29	57	2	400	-41885425	-72438481	1300	AN
2_1300_1	29	58	2	4	-41885425	-72438481	1300	AN
2_1300_2	30	59	2	400	-41885786	-72437056	1300	AN
2_1300_2	30	60	2	4	-41885786	-72437056	1300	AN
2_1400_1	31	61	2	400	-41883131	-72437547	1400	AN
2_1400_1	31	62	2	4	-41883131	-72437547	1400	AN
2_1400_2	32	63	2	400	-41884019	-72436519	1400	AN
2_1400_2	32	64	2	4	-41884019	-72436519	1400	AN
2_1500_2	33	65	2	400	-41881083	-72435222	1500	AN
2_1500_2	33	66	2	4	-41881083	-72435222	1500	AN
2_1500_1	34	67	2	400	-41880119	-72435731	1500	AN
2_1500_1	34	68	2	4	-41880119	-72435731	1500	AN
2_800_1	35	69	2	400	-41896925	-72443667	800	OG
2_800_1	35	70	2	4	-41896925	-72443667	800	OG
2_800_2	36	71	2	400	-41896714	-72441881	800	OG
2_800_2	36	72	2	4	-41896714	-72441881	800	OG
2_900_1	37	73	2	400	-41893889	-72440147	900	OG
2_900_1	37	74	2	4	-41893889	-72440147	900	OG
2_900_2	38	75	2	400	-41894722	-72441214	900	OG
2_900_2	38	76	2	4	-41894722	-72441214	900	OG
2_400_3	39	77	2	400	-41902658	-72458611	400	SF
2_400_3	39	78	2	4	-41902658	-72458611	400	SF
2_300_1	40	79	2	400	-41910436	-72472714	300	SF
2_300_1	40	80	2	4	-41910436	-72472714	300	SF
2_1100_1	41	81	2	400	-41889647	-72439231	1100	OG
2_1100_1	41	82	2	4	-41889647	-72439231	1100	OG
2_1100_2	42	83	2	400	-41889286	-72438214	1100	OG
2_1100_2	42	84	2	4	-41889286	-72438214	1100	OG
2_1000_1	43	85	2	400	-41890897	-72439425	1000	OG
2_1000_1	43	86	2	4	-41890897	-72439425	1000	OG
2_1000_2	44	87	2	400	-41891286	-72439853	1000	OG
2_1000_2	44	88	2	4	-41891286	-72439853	1000	OG
