# Supplementary material for: Diversity–Elevation Relationships of Vascular Plants in Austral Temperate Ecosystems Are Strata Dependent
Source: Ecol Evol. 2025 Dec 19;15(12):e72515. doi: 10.1002/ece3.72515 (PMC12715418; doi:10.1002/ece3.72515)
Supplement: Supplementary file 1 — Appendix S1: ece372515‐sup‐0001‐AppendixS1.zip. [file ECE3-15-e72515-s001.zip › SPP_LIST.csv]

SPP_CODE_FIELD	SPP_CODE_6LET	SPP_FAMILY	SPP_NAME_CHILE	SPP_NAME_CLEAN	SPP_LIFE_FORM	DISTRIBUTION	SPP_SEED_PLANT	ADJUSTED_ABUNDANCE
Estrellita		Gesneriaceae	Asteranthera_ovata		herb, epiphyt	native	1	1
N.nitida		Nothofagaceae	Nothofagus_nitida		tree	native	1	0
Podoc		Podocarpaceae	Podocarpus_nubigena		tree	native	1	0
Desfo.spi.		Columelliaceae	Desfontainia_fulgens		shrub, small tree	native	1	0
Sauco		Araliaceae	Raukaua_laetevirens		shrub, small tree	native	1	0
Hymenophyllum_1		Hymenophyllaceae	Hymenophyllum_pectinatum		herb, epiphyt or terrestric	native	0	0
Escallonia_1		Escalloniaceae	Escallonia_leucantha		shrub	native	1	0
Helecho_3		Gleicheniaceae	Sticherus_quadripartus		herb	native	0	0
Hymenophyllum_2		Hymenophyllaceae	Hymenophyllum_tortuosum		herb, epiphyt or terrestric	native	0	0
Myrc.plan		Myrtaceae	Myrceugenia_planipes		tree	native	1	0
Gaultheria_1		Ericaceae	Gaultheria_phillyreifolia		shrub	native	1	1
Coicopihue		Philesiaceae	Philesia_magellanica		shrub, epiphyt	native	1	1
Blechnum_1		Blechnaceae	Blechnum_magellanicum		shrub	native	0	0
Chusquea_1		Poaceae	Chusquea_montana		herb	native	1	2
Trep_1		Rubiaceae	Nertera_granadensis		herb	native	1	1
Embotrium		Proteaceae	Embothrium_coccineum		tree	native	1	0
Myr_2		Myrtaceae	Myrceugenia_chrysocarpa		shrub, small tree	native	1	0
Fucc.Mag		Onagreaceae	Fuchsia_magellanica		shrub	native	1	0
Drymis andina		Winteraceae	Drimys_andina		shrub	endemic	1	0
Laur. Phil		Atherospermataceae	Laureliopsis_philippiana		tree	native	1	0
Arrayan		Myrtaceae	Luma_apiculata		tree	native	1	0
Azara		Salicaceae	Azara_lanceolata		shrub, small tree	native	1	0
N.bet		Nothofagaceae	Nothofagus_betuloides		tree	native	1	0
Hym_03_09		Hymenophyllaceae	Hymenophyllum_ferrugineum		herb	native	0	0
Bromel_1		Bromeliaceae	Greigia_landbeckii		herb	endemic	1	0
Fitr_cup		Cupressaceae	Fitzroya_cupressoides		tree	native	1	0
Trepad_2		Luzuriagaceae	Luzuriaga_marginata		shrub	native	1	1
Hym_5		Hymenophyllaceae	Hymenophyllum_dentatum		herb	native	1	0
Sp_1		Gesneriaceae	Mitraria_coccinea		shrub	native	1	1
Dry_Win		Winteraceae	Drimys_winteri		tree	native	1	0
Loph_quad		Dicksoniaceae	Lophosoria_quadripinnata		shrub	native	1	0
May-mag		Celastraceae	Maytenus_magellanicum		tree	native	1	0
Berberis_1		Berberidaceae	Berberis_ilicifolia		shrub, small tree	native	1	0
Sp_2		Asteraceae	Senecio_acanthifolius		herb	native	1	0
Noth_pum		Nothofagaceae	Nothofagus_pumilia		tree	native	1	0
Gaultheria_2		Ericaceae	Gaultheria_mucronata		shrub	native	1	1
Sp_3		Violaceae	Viola_reichei		herb	native	1	0
AMO_LUM		Myrtaceae	Amomyrtus_luma		tree	native	1	0
EUC_COR		Eucryphiaceae	Eucryphia_cordifolia		tree	native	1	0
CAL_PAN		Cunoniaceae	Caldcluvia_paniculata		tree	native	1	0
Myr_4		Myrtaceae	Luma_chequen		shrub, small tree	endemic	1	0
LOM_FER		Proteaceae	Lomatia_ferrugineum		tree	native	1	0
Hel_6		Dryopteridaceae	Megalastrum_spectabile		herb	native	0	0
CHU_CUL		Poaceae	Chusquea_culeou		herb	native	1	2
CRI_HOO		Elaeocarpaceae	Crinodendron_hookerianum		tree	endemic	1	0
WEI_TRI		Cunoniaceae	Weinmannia_trichosperma		tree	native	1	0
HYM_PLI		Hymenophyllaceae	Hymenophyllum_plicatum		herb	native	0	0
Blech_1		Blechnaceae	Blechnum_microphyllum		herb	native	0	0
Valeriana		Valerianaceae	Valeriana_lapathifolia		herb	native	1	0
Sp_4		Asteraceae	Lagenophora_hariotii		herb	native	1	0
May_dist		Celastraceae	Maytenus_disticha		shrub	native	1	0
Hym_7		Hymenophyllaceae	Hymenophyllum_peltatum		herb	native	0	0
Rub_Geo		Rosaceae	Rubus_geoides		herb	native	1	0
Sp_5		Gunneraceae	Gunnera magellanica		herb	native	1	0
Escalon		Escalloniaceae	Escallonia_alpina		shrub	native	1	0
acaena		Rosaceae	Acaena_ovalifolia		herb	native	1	0
Helecho_6		Lycopodiaceae	Austrolycopodium_confertum		herb	native	0	0
Gaulltheria		Ericaceae	Gaultheria_pumila		shrub	native	1	1
Orquidea		Orchidaceae	Gavilea_lutea		herb	native	1	0
Berberis		Berberidaceae	Berberis_microphylla		shrub	native	1	0
Sp_6		Orchidaceae	Codonorchis_lessonii		herb	native	1	0
Emp_rub		Ericaceae	Empetrum_rubrum		shrub	native	1	1
Rib_mag		Grossulariaceae	Ribes_magellanicum		shrub	native	1	0
Sp_7		Euphorbiaceae	Dysopsis_glechomoides		herb	native	1	0
Ble_pen		Blechnaceae	Blechnum_penna-marina		herb	native	0	0
Das_Dia		Asteraceae	Dasyphyllum_diacanthoides		tree	native	1	0
Escalonia		Escalloniaceae	Escallonia_rubra		shrub	native	1	0
Arrayan_Macho		Verbenaceae	Rhaphithamnus_spinosus		shrub	native	1	0
Hym_7		Hymenophyllaceae	Hymenophyllum_umbratile		herb	native	0	0
Sp_08		Asteraceae	Perezia_pedicularidifolia		herb	native	1	0
Sp_09		Valerianaceae	Valeriana_fonckii		herb	native	1	0
Senecio_2		Asteraceae	Senecio_trifurcatus		herb	native	1	0
Sp_15		Asteraceae	Baccharis_magellanica		shrub	native	1	1
Sp_17		Asteraceae	Gamochaeta_andina		herb	native	1	0
Sp_14		Orobanchaceae	Euphrasia_flavicans		herb	endemic	1	0
Sp_20		Asteraceae	Hypochaeris_spe		herb	NA	1	0
SENECIO_1		Asteraceae	Senecio_triodon		shrub	native	1	0
Sp_13		Juncaceae	Oxychloe_andina		herb	native	1	1
Berberis		Berberidaceae	Berberis_montana		shrub	native	1	0
Sp_22		Asteraceae	Belloa_chilensis		herb	native	1	1
Sp_12		Poaceae	Poa_alopecurus		herb	native	1	0
SP_21		Asteraceae	Senecio_portalesianus		shrub	native	1	0
Aca_Ant		Rosaceae	Acaena_antarctica		herb	native	1	0
Senecio_4		Asteraceae	Senecio_bipontinii		shrub	endemic	1	0
Senecio_5		Asteraceae	Senecio_spe		herb	NA	1	0
Sp_18		Plantaginaceae	Ourisia_breviflora		herb	native	1	0
Nassauvia		Asteraceae	Nassauvia_dentata		herb	native	1	0
Griselina		Griseliniaceae	Griselinia_ruscifolia		shrub	native	1	0
Helecho_09		Aspleniaceae	Asplenium_dareoides		herb	native	0	0
Trep_2.1		Luzuriagaceae	Luzuriaga_radicans		herb	native	1	1
Sp_10		Apiaceae	Azorella_ranunculus		herb	native	1	0
Sp_11		Oxalidaceae	Oxalis_valdiviensis		herb	native	1	0
Sp_16		Escalloniaceae	Tribeles_australis		shrub	native	1	1
Sp_19		Lentibulariaceae	Pinguicula_chilensis		herb	native	1	0
Sp_12_1		Cyperaceae	Carex_caduca		herb	native	1	0
Senecio_3		Asteraceae	Senecio_kingii		herb	native	1	0
Sp_26		Rosaceae	Rubus_radicans		herb	native	1	0
Hym_08		Hymenophyllaceae	Hymenophyllum_seselifolium		herb	native	0	0
Not_dom		Nothofagaceae	Nothofagus_dombeyi		tree	native	1	0
ESC		Escalloniaceae	Escallonia_rosea		shrub	native	1	0
NOT_ANT		Nothofagaceae	Nothofagus_antarctica		tree	native	1	0
